# Supplementary material for: Protective Role of Alpha-Lipoic Acid Against Methotrexate-Induced Osteotoxicity: Mechanisms of Oxidative Stress Regulation and MAPK Pathway Inhibition
Source: Pharmaceuticals (Basel). 2026 May 5;19(5):729. doi: 10.3390/ph19050729 (PMC13209593; doi:10.3390/ph19050729)
Supplement: Supplementary file 1 [file pharmaceuticals-19-00729-s001.zip]

Archive with 2 entries (1 files):
- pharmaceuticals-4286078-supplementary/
- pharmaceuticals-4286078-supplementary/Data S1.xlsx
