# Supplementary material for: Protective Role of Alpha-Lipoic Acid Against Methotrexate-Induced Osteotoxicity: Mechanisms of Oxidative Stress Regulation and MAPK Pathway Inhibition
Source: Pharmaceuticals (Basel). 2026 May 5;19(5):729. doi: 10.3390/ph19050729 (PMC13209593; doi:10.3390/ph19050729)
Supplement: Supplementary file 1 [file pharmaceuticals-19-00729-s001.zip › pharmaceuticals-4286078-supplementary/Data S1.xlsx]

## Sheet: Figure_1
Figure 1
Caspase-3					Bax					Bcl-2
Control	ALA	MTX	MTX+ALA		Control	ALA	MTX	MTX+ALA		Control	ALA	MTX	MTX+ALA
1	1.1	6	1.8		0.6	0.5	3.3	1.1		11	13	3	6
0.9	1	4.5	1.6		0.66	0.8	3.6	1.3		10	10	3	7
1.2	1.5	4.8	1.9		0.55	0.9	3.6	0.9		9	14	5	6
1	1.3	4.5	2.1		0.56	0.6	3.9	1.2		7	10	4	5.5
1.3	1.1	5	2		0.9	0.5	3.5	1.5		12	8	2	5.6
0.9	1	3.8	2.5		0.7	0.7	3	1.2		10	11	1	5.2

## Sheet: Figure_2
Figure 2
p-JNK					p-ERK
Control	ALA	MTX	MTX+ALA		Control	ALA	MTX	MTX+ALA
0.01	0.88	3.2	1.6		0.6	0.4	4.2	1.2
0.99	0.66	3.5	1.6		0.33	0.2	4	1.2
0.66	1.1	3.6	1.3		0.44	0.5	3.8	1.3
0.77	0.99	3	1.1		0.1	0.3	3.2	0.99
0.55	0.9	2.6	2.1		0.2	0.45	3.6	1.3
0.33	1	2.5	2.2		0.35	0.38	3.3	1.2

## Sheet: Figure_3
Figure 3
TAS					TOS					SOD					Gpx
Control	ALA	MTX	MTX+ALA		Control	ALA	MTX	MTX+ALA		Control	ALA	MTX	MTX+ALA		Control	ALA	MTX	MTX+ALA
1.6	1.6	0.8	1.4		11	11	18	14		15	16	6	9		3.8	3.9	1.2	3.5
1.8	2	0.6	1.6		10	9	21	17		14	16	3	12		4.2	3.8	1.2	2.8
1.2	1.5	0.77	1.5		11	8	16	13		17	18	5	11		3.9	3.8	1.1	2.6
1.6	2.6	0.9	1.2		9	13	22	11		13	15	7	14		4.5	3	1.1	2.9
1.9	2.1	0.96	1		12	10	19	14		19	19	3	13		4.2	4.5	0.8	2.5
1.8	2	1.1	1.3		11	9	21	15		11	16	3	9		4.1	4.2	1.5	2.3
